# Supplementary material for: Use Patterns, Knowledge Diversity and Drivers for the Cultivation of the Miracle Plant [Synsepalum dulcificum (Schumach & Thonn.) Daniell] in Benin and Ghana
Source: Plants (Basel). 2021 Oct 22;10(11):2253. doi: 10.3390/plants10112253 (PMC8620124; doi:10.3390/plants10112253)
Supplement: Supplementary file 1 [file plants-10-02253-s001.zip]

Archive with 1 entries (1 files):
- plants-1346032-supplementary.pdf
